# Supplementary material for: Novel Amperometric Biosensor Based on Tyrosinase/Chitosan Nanoparticles for Sensitive and Interference-Free Detection of Total Catecholamine
Source: Biosensors (Basel). 2022 Jul 12;12(7):519. doi: 10.3390/bios12070519 (PMC9313403; doi:10.3390/bios12070519)
Supplement: Supplementary file 1 [file biosensors-12-00519-s001.zip]

Archive with 1 entries (1 files):
- biosensors-1804255-supplementary.pdf
